# Supplementary material for: Pharmacological Characterization of Veldoreotide as a Somatostatin Receptor 4 Agonist
Source: Life (Basel). 2021 Oct 12;11(10):1075. doi: 10.3390/life11101075 (PMC8541358; doi:10.3390/life11101075)
Supplement: Supplementary file 1 [file life-11-01075-s001.zip]

Archive with 1 entries (1 files):
- life-1372048-supplementary.pdf
